# Supplementary material for: Cell type-specific long-range connections of basal forebrain circuit
Source: eLife. 2016 Sep 19;5:e13214. doi: 10.7554/eLife.13214 (PMC5095704; doi:10.7554/eLife.13214)
Supplement: Figure 3—source data 1. — Shown are the mean ± s.e.m. of the percentage of inputs from each area for individual cell types. Note that within each of the 12 brain structures, there are unnamed sub-regions outside of the 53 areas listed in the table; thus the percentages of inputs in the listed areas do not always add up to the total percentage in the given brain region. DOI: http://dx.doi.org/10.7554/eLife.13214.009 [file elife-13214-fig3-data1.xlsx]

## Sheet: Fig3SourceData1
Basal forebrain input (mean ± s.e.m. % )
Brain Structure	Substructure	Abbreviation	ChAT	VGLUT2	PV	SOM
Pallidum	Pallidum,dorsal region	PALd	0.01 ± 0.01	0.04 ± 0.02	0.10 ± 0.00	0.08 ± 0.04
	Pallidum,ventral region	PALv	3.19 ± 0.89	1.84 ± 0.34	6.63 ± 1.58	2.82 ± 0.73
	Pallidum,medial region	PALm	0.47 ± 0.29	0.43 ± 0.15	0.05 ± 0.03	0.61 ± 0.31
	Pallidum,caudal region	PALc	0.00 ± 0.00	0.00 ± 0.00	0.00 ± 0.00	0.00 ± 0.00
Striatum	Striatum dorsal region	STRd	1.36 ± 0.56	2.75 ± 1.02	1.59 ± 0.74	1.10 ± 0.41
	Striatum ventral region	STRv	22.72 ± 5.21	18.58 ± 4.92	53.86 ± 1.39	13.49 ± 2.16
	Lateral septal complex	LSX	1.16 ± 0.34	3.53 ± 0.97	0.57 ± 0.27	1.93 ± 1.05
	Striatum-like amygdalar nuclei	sAMY	5.34 ± 0.91	6.86 ± 0.89	1.99 ± 0.59	5.72 ± 0.34
Olfactory areas	Main olfactory bulb	MOB	0.03 ± 0.01	0.00 ± 0.00	0.01 ± 0.01	0.03 ± 0.02
	Accessory olfactory bulb	AOB	0.00 ± 0.00	0.00 ± 0.00	0.00 ± 0.00	0.00 ± 0.00
	Anterior olfactory nucleus	AON	0.56 ± 0.35	0.20 ± 0.05	0.27 ± 0.15	0.76 ± 0.18
	Taenia tecta	TT	0.99 ± 0.25	0.86 ± 0.13	0.25 ± 0.10	0.95 ± 0.30
	Dorsal peduncular area	DP	0.13 ± 0.06	0.15 ± 0.02	0.00 ± 0.00	0.18 ± 0.10
	Piriform area	PIR	4.67 ± 1.07	2.41 ± 0.79	1.42 ± 0.52	7.85 ± 2.44
	Nucleus of the lateral olfactory tract	NLOT	0.10 ± 0.05	0.03 ± 0.03	0.00 ± 0.00	0.16 ± 0.12
	Cortical amygdalar area	COA	0.84 ± 0.18	1.89 ± 0.54	0.16 ± 0.03	1.11 ± 0.43
	Piriform-amygdalar area	PAA	0.77 ± 0.22	0.46 ± 0.14	0.07 ± 0.03	0.62 ± 0.21
	Post piriform transition area	TR	0.52 ± 0.36	0.21 ± 0.05	0.06 ± 0.03	0.25 ± 0.10
Isocortex	Somatomotor areas	MO	0.84 ± 0.25	0.14 ± 0.05	0.50 ± 0.27	1.90 ± 0.64
	Somatosensory areas	SS	0.29 ± 0.12	0.03 ± 0.01	0.11 ± 0.09	0.28 ± 0.08
	Gustatory areas	GU	0.16 ± 0.05	0.01 ± 0.01	0.00 ± 0.00	0.10 ± 0.07
	Visceral area	VISC	0.01 ± 0.01	0.00 ± 0.00	0.00 ± 0.00	0.00 ± 0.00
	Auditory areas	AUD	0.01 ± 0.01	0.00 ± 0.00	0.00 ± 0.00	0.01 ± 0.01
	Visual areas	VIS	0.00 ± 0.00	0.00 ± 0.00	0.00 ± 0.00	0.00 ± 0.00
	Anterior cingulate area	ACA	0.24 ± 0.08	0.09 ± 0.03	0.03 ± 0.03	0.04 ± 0.02
	Prelimbic area	PL	0.96 ± 0.54	0.13 ± 0.07	0.05 ± 0.03	0.29 ± 0.14
	Infralimbic area	ILA	0.89 ± 0.63	0.61 ± 0.09	0.07 ± 0.07	0.40 ± 0.13
	Orbital area	ORB	4.10 ± 1.23	0.93 ± 0.14	1.50 ± 1.00	4.38 ± 1.60
	Agranular insular area	AI	3.91 ± 1.33	0.39 ± 0.10	2.20 ± 1.21	4.81 ± 2.89
	Retrosplenial area	RSP	0.04 ± 0.02	0.02 ± 0.01	0.00 ± 0.00	0.03 ± 0.02
	Posterior parietal association areas	PTLp	0.01 ± 0.01	0.03 ± 0.01	0.01 ± 0.01	0.00 ± 0.00
	Temporal association areas	TEa	0.14 ± 0.06	0.04 ± 0.02	0.00 ± 0.00	0.12 ± 0.07
	Ectorhinal area	ECT	0.17 ± 0.04	0.03 ± 0.02	0.00 ± 0.00	0.12 ± 0.06
	Frontal Pole, cerebral cortex	FRP	0.00 ± 0.00	0.00 ± 0.00	0.00 ± 0.00	0.00 ± 0.00
Hippocampal formation	Hippocampal region	HIP	1.27 ± 0.49	1.03 ± 0.27	0.16 ± 0.12	0.60 ± 0.18
	Retrohippocampal region	RHP	1.18 ± 0.66	1.87 ± 0.91	0.22 ± 0.06	1.24 ± 0.45
Cortical subplate	Cortical subplate	CTXsp	3.25 ± 0.95	2.06 ± 0.54	0.71 ± 0.09	3.49 ± 0.69
Thalamus	Thalamus, sensory motor cortex-related	DORsm	0.59 ± 0.12	1.08 ± 0.08	0.44 ± 0.09	0.64 ± 0.21
	Thalamus, polymodal association cortex-related	DORpm	5.99 ± 1.66	3.06 ± 0.83	1.60 ± 1.03	6.20 ± 1.98
Hypothalamus	Periventricular zone	PVZ	0.64 ± 0.20	1.92 ± 0.69	0.07 ± 0.03	0.67 ± 0.39
	Periventricular region	PVR	0.62 ± 0.18	2.63 ± 0.47	0.24 ± 0.06	0.70 ± 0.38
	Hypothalamic medial zone	MEZ	2.74 ± 1.02	9.57 ± 1.85	2.57 ± 0.43	3.34 ± 1.53
	Hypothalamic lateral zone	LZ	6.35 ± 0.72	13.63 ± 0.92	5.72 ± 0.05	7.17 ± 0.82
Midbrain	Midbrain, sensory-related	MBsen	0.06 ± 0.03	0.08 ± 0.02	0.10 ± 0.06	0.06 ± 0.05
	Midbrain, motor-related	MBmot	7.02 ± 0.81	5.26 ± 0.42	5.43 ± 1.57	7.71 ± 1.02
	Midbrain, behavioral state-related	MBsta	0.85 ± 0.31	0.50 ± 0.05	0.72 ± 0.29	1.16 ± 0.19
Pons	Pons, sensory-related	P-sen	0.46 ± 0.08	0.58 ± 0.14	0.20 ± 0.20	0.50 ± 0.17
	Pons, motor-related	P-mot	1.07 ± 0.15	0.48 ± 0.09	0.62 ± 0.17	0.64 ± 0.11
	Pons, behavioral state-related	P-sat	0.69 ± 0.23	0.54 ± 0.09	1.43 ± 0.39	0.40 ± 0.13
Medulla	Medulla, sensory-related	MY-sen	0.01 ± 0.01	0.00 ± 0.00	0.00 ± 0.00	0.00 ± 0.00
	Medulla, motor-related	MY-mot	0.45 ± 0.17	0.08 ± 0.03	0.27 ± 0.09	0.17 ± 0.06
	Medulla, behavioral state-related	MY-sat	0.02 ± 0.02	0.03 ± 0.01	0.05 ± 0.03	0.06 ± 0.04
Cerebellum	Cerebellum	CB	0.03 ± 0.02	0.02 ± 0.01	0.00 ± 0.00	0.04 ± 0.04
