# Supplementary material for: Cell type-specific long-range connections of basal forebrain circuit
Source: eLife. 2016 Sep 19;5:e13214. doi: 10.7554/eLife.13214 (PMC5095704; doi:10.7554/eLife.13214)
Supplement: Figure 6—source data 1. — Shown are the mean ± s.e.m. of the percentage of projections to each area for individual cell types. DOI: http://dx.doi.org/10.7554/eLife.13214.015 [file elife-13214-fig6-data1.xlsx]

## Sheet: Fig3SourceData1
Basal forebrain output (mean ± s.e.m. % )
Brain Structure	Substructure	Abbreviation	ChAT	VGLUT2	PV	SOM
Pallidum	Pallidum,dorsal region	PALd	0.12 ± 0.04	0.90 ± 0.22	0.14 ± 0.11	0.14 ± 0.02
	Pallidum,ventral region	PALv	3.17 ± 1.24	8.64 ± 2.55	12.01 ± 1.51	6.79 ± 0.02
	Pallidum,medial region	PALm	2.09 ± 0.34	5.81 ± 0.69	12.80 ± 0.34	6.70 ± 0.21
	Pallidum,caudal region	PALc	0.94 ± 0.17	3.47 ± 0.80	1.86 ± 0.12	0.38 ± 0.07
Striatum	Striatum dorsal region	STRd	1.59 ± 0.52	1.13 ± 0.03	0.81 ± 0.26	1.36 ± 0.03
	Striatum ventral region	STRv	4.02 ± 2.13	7.18 ± 1.55	4.00 ± 0.72	11.92 ± 0.41
	Lateral septal complex	LSX	1.58 ± 0.13	3.09 ± 1.74	4.54 ± 0.01	3.41 ± 0.23
	Striatum-like amygdalar nuclei	sAMY	3.64 ± 0.72	3.56 ± 0.93	0.44 ± 0.09	6.79 ± 0.04
Olfactory areas	Main olfactory bulb	MOB	0.00 ± 0.00	0.00 ± 0.00	0.00 ± 0.00	0.15 ± 0.15
	Accessory olfactory bulb	AOB	0.00 ± 0.00	0.00 ± 0.00	0.00 ± 0.00	0.00 ± 0.00
	Anterior olfactory nucleus	AON	0.98 ± 0.55	0.19 ± 0.14	0.00 ± 0.00	2.27 ± 2.21
	Taenia tecta	TT	1.46 ± 0.46	0.39 ± 0.22	0.36 ± 0.01	1.55 ± 1.06
	Dorsal peduncular area	DP	0.34 ± 0.11	0.12 ± 0.10	0.08 ± 0.04	0.09 ± 0.01
	Piriform area	PIR	9.26 ± 4.40	0.93 ± 0.30	0.12 ± 0.03	6.59 ± 0.00
	Nucleus of the lateral olfactory tract	NLOT	0.59 ± 0.14	0.28 ± 0.10	0.04 ± 0.03	1.02 ± 0.06
	Cortical amygdalar area	COA	2.33 ± 0.30	0.31 ± 0.15	0.03 ± 0.00	2.30 ± 0.31
	Piriform-amygdalar area	PAA	0.81 ± 0.27	0.03 ± 0.02	0.00 ± 0.00	0.42 ± 0.01
	Post piriform transition area	TR	0.41 ± 0.06	0.01 ± 0.01	0.00 ± 0.00	0.54 ± 0.17
Isocortex	Somatomotor areas	MO	4.26 ± 1.13	0.00 ± 0.00	0.16 ± 0.05	0.34 ± 0.07
	Somatosensory areas	SS	3.99 ± 2.57	0.00 ± 0.00	0.31 ± 0.30	0.01 ± 0.00
	Gustatory areas	GU	0.02 ± 0.01	0.00 ± 0.00	0.00 ± 0.00	0.00 ± 0.00
	Visceral area	VISC	0.00 ± 0.00	0.00 ± 0.00	0.00 ± 0.00	0.00 ± 0.00
	Auditory areas	AUD	0.10 ± 0.06	0.00 ± 0.00	0.03 ± 0.03	0.00 ± 0.00
	Visual areas	VIS	3.87 ± 1.81	0.00 ± 0.00	0.04 ± 0.02	0.05 ± 0.03
	Anterior cingulate area	ACA	3.90 ± 0.75	0.03 ± 0.03	1.69 ± 0.10	1.41 ± 0.10
	Prelimbic area	PL	0.60 ± 0.18	0.03 ± 0.03	0.00 ± 0.00	0.08 ± 0.00
	Infralimbic area	ILA	1.12 ± 0.05	0.23 ± 0.21	0.49 ± 0.04	0.58 ± 0.00
	Orbital area	ORB	1.06 ± 0.33	0.12 ± 0.12	0.00 ± 0.00	0.12 ± 0.03
	Agranular insular area	AI	0.48 ± 0.28	0.02 ± 0.01	0.05 ± 0.03	0.28 ± 0.09
	Retrosplenial area	RSP	4.75 ± 1.94	0.01 ± 0.00	0.85 ± 0.03	1.53 ± 0.70
	Posterior parietal association areas	PTLp	1.70 ± 0.77	0.00 ± 0.00	0.06 ± 0.05	0.07 ± 0.03
	Temporal association areas	TEa	0.33 ± 0.17	0.00 ± 0.00	0.02 ± 0.01	0.02 ± 0.01
	Ectorhinal area	ECT	0.26 ± 0.14	0.00 ± 0.00	0.00 ± 0.00	0.02 ± 0.01
	Frontal Pole, cerebral cortex	FRP	0.00 ± 0.00	0.00 ± 0.00	0.00 ± 0.00	0.00 ± 0.00
Hippocampal formation	Hippocampal region	HIP	12.86 ± 4.39	0.17 ± 0.11	3.94 ± 0.98	1.27 ± 0.29
	Retrohippocampal region	RHP	5.08 ± 2.58	0.03 ± 0.01	1.76 ± 0.58	3.33 ± 1.24
Cortical subplate	Cortical subplate	CTXsp	5.22 ± 1.80	1.47 ± 0.48	0.21 ± 0.07	5.32 ± 0.60
Thalamus	Thalamus, sensory motor cortex-related	DORsm	0.11 ± 0.06	1.20 ± 0.06	0.74 ± 0.47	0.50 ± 0.13
	Thalamus, polymodal association cortex-related	DORpm	0.80 ± 0.44	11.77 ± 1.09	7.27 ± 0.83	3.61 ± 0.47
Hypothalamus	Periventricular zone	PVZ	0.06 ± 0.02	0.49 ± 0.19	0.11 ± 0.08	0.09 ± 0.05
	Periventricular region	PVR	0.66 ± 0.09	3.50 ± 0.33	5.07 ± 0.16	1.90 ± 0.09
	Hypothalamic medial zone	MEZ	0.17 ± 0.08	4.22 ± 0.07	0.97 ± 0.42	1.27 ± 0.02
	Hypothalamic lateral zone	LZ	2.20 ± 0.08	15.24 ± 1.18	19.75 ± 1.65	9.17 ± 0.07
Midbrain	Midbrain, sensory-related	MBsen	0.11 ± 0.09	0.03 ± 0.02	0.01 ± 0.01	0.00 ± 0.00
	Midbrain, motor-related	MBmot	0.53 ± 0.25	9.85 ± 3.06	3.22 ± 0.49	2.97 ± 0.09
	Midbrain, behavioral state-related	MBsta	0.01 ± 0.01	0.74 ± 0.37	0.40 ± 0.08	0.57 ± 0.13
Pons	Pons, sensory-related	P-sen	0.00 ± 0.00	0.08 ± 0.05	0.02 ± 0.02	0.00 ± 0.00
	Pons, motor-related	P-mot	0.01 ± 0.01	0.33 ± 0.15	0.09 ± 0.01	0.03 ± 0.03
	Pons, behavioral state-related	P-sat	0.04 ± 0.04	0.73 ± 0.44	0.66 ± 0.09	0.05 ± 0.00
Medulla	Medulla, sensory-related	MY-sen	0.00 ± 0.00	0.00 ± 0.00	0.00 ± 0.00	0.00 ± 0.00
	Medulla, motor-related	MY-mot	0.00 ± 0.00	0.03 ± 0.03	0.00 ± 0.00	0.00 ± 0.00
	Medulla, behavioral state-related	MY-sat	0.00 ± 0.00	0.02 ± 0.02	0.00 ± 0.00	0.00 ± 0.00
Cerebellum	Cerebellum	CB	0.00 ± 0.00	0.00 ± 0.00	0.00 ± 0.00	0.00 ± 0.00
