# Supplementary material for: Cell type-specific long-range connections of basal forebrain circuit
Source: eLife. 2016 Sep 19;5:e13214. doi: 10.7554/eLife.13214 (PMC5095704; doi:10.7554/eLife.13214)
Supplement: Figure 7—source data 1. — Shown are the mean ± s.e.m. of the inputs (A) and outputs (B) for each color-coded brain region, for individual cell types. DOI: http://dx.doi.org/10.7554/eLife.13214.018 [file elife-13214-fig7-data1.xlsx]

## Sheet: Fig7_SourceData1
	Input				Output
Brain Structure	ChAT	VGLUT2	PV	SOM	ChAT	VGLUT2	PV	SOM
Pallidum	3.68 ± 1.17	2.30 ± 0.47	6.79 ± 1.60	3.51 ± 0.90	6.32 ± 1.33	18.83 ± 4.16	26.81 ± 1.62	14.01 ± 0.19
Striatum	30.57 ± 5.10	31.71 ± 4.72	58.01 ± 0.34	22.24 ± 2.59	10.82 ± 3.12	14.97 ± 1.27	9.78 ± 0.88	23.47 ± 0.24
Olfactory areas	8.83 ± 1.66	6.43 ± 1.31	2.33 ± 0.79	12.34 ± 3.23	17.04 ± 6.51	2.38 ± 0.94	0.66 ± 0.12	15.66 ± 3.37
Isocortex	11.78 ± 3.60	2.46 ± 0.35	4.47 ± 2.54	12.48 ± 4.95	26.45 ± 5.44	0.44 ± 0.40	3.71 ± 0.44	4.51 ± 1.00
Hippocampal formation	2.45 ± 1.10	2.90 ± 1.17	0.38 ± 0.16	1.83 ± 0.61	17.95 ± 6.63	0.20 ± 0.12	5.70 ± 1.56	4.60 ± 1.53
Cortical subplate	3.25 ± 0.95	2.06 ± 0.54	0.71 ± 0.09	3.49 ± 0.69	5.22 ± 1.80	1.47 ± 0.48	0.21 ± 0.07	5.32 ± 0.60
Thalamus	7.30 ± 1.80	4.74 ± 0.91	2.28 ± 1.00	7.55 ± 2.03	1.06 ± 0.58	15.43 ± 1.37	10.67 ± 1.42	5.09 ± 0.79
Hypothalamus	12.01 ± 2.33	31.98 ± 3.23	9.59 ± 0.42	13.85 ± 3.25	3.19 ± 0.11	24.98 ± 1.31	26.40 ± 2.55	13.35 ± 0.13
Midbrain	8.84 ± 0.98	6.69 ± 0.50	6.92 ± 1.25	9.79 ± 1.34	0.72 ± 0.36	12.47 ± 4.09	4.68 ± 0.70	4.27 ± 0.29
Pons	2.58 ± 0.48	1.86 ± 0.26	2.70 ± 0.73	1.82 ± 0.29	0.06 ± 0.05	1.28 ± 0.72	0.80 ± 0.15	0.14 ± 0.03
Medulla	0.69 ± 0.19	0.13 ± 0.04	0.45 ± 0.20	0.31 ± 0.12	0.00 ± 0.00	0.05 ± 0.05	0.00 ± 0.00	0.00 ± 0.00
Cerebellum	0.03 ± 0.02	0.02 ± 0.01	0.00 ± 0.00	0.04 ± 0.04	0.00 ± 0.00	0.00 ± 0.00	0.00 ± 0.00	0.00 ± 0.00
